# Supplementary material for: Zebrafish (Danio rerio) Prefer Undisturbed Shoals over Shoals Exposed to the Synthetic Alarm Substance Hypoxanthine-3N-oxide (C5H4N4O2)
Source: Biology (Basel). 2025 Feb 25;14(3):233. doi: 10.3390/biology14030233 (PMC11939818; doi:10.3390/biology14030233)
Supplement: Supplementary file 1 [file biology-14-00233-s001.zip]

Archive with 2 entries (2 files):
- Supplemental File - S2 - Model Performance Table.pdf
- Supplmental File - S1 - Data.csv
