# Supplementary material for: Zebrafish (Danio rerio) Prefer Undisturbed Shoals over Shoals Exposed to the Synthetic Alarm Substance Hypoxanthine-3N-oxide (C5H4N4O2)
Source: Biology (Basel). 2025 Feb 25;14(3):233. doi: 10.3390/biology14030233 (PMC11939818; doi:10.3390/biology14030233)
Supplement: Supplementary file 1 [file biology-14-00233-s001.zip › Supplmental File - S1 - Data.csv]

subid	sex	zone	resultnum	trialnum	location	VelocityCenterpointMinimumcms	VelocityCenterpointMeancms	VelocityCenterpointMaximumcms	VelocityCenterpointStandardDeviationcms	VelocityCenterpointVariancecms²	DistancemovedCenterpointMinimumcm	DistancemovedCenterpointMeancm	DistancemovedCenterpointTotalcm	InzoneArenaCenterpointMeans	InzoneArenaCenterpointStandardDeviations	InzoneArenaCenterpointFrequency	InzoneArenaCenterpointCumulativeDurations	InzoneArenaCenterpointCumulativeDuration	proportion	logproportion	pXlogP	Entropy	ZonetransitionCenterpointleftunalarmedgtloweralamredFrequency	ZonetransitionCenterpointleftunalarmedgtlowerunalarmedFrequency	ZonetransitionCenterpointleftunalarmedgtmiddleFrequency	ZonetransitionCenterpointrightalarmedgtupperalarmedFrequency	ZonetransitionCenterpointrightalarmedgtupperunalarmedFrequency	ZonetransitionCenterpointloweralamredgtlowerunalarmedFrequency	ZonetransitionCenterpointupperalarmedgtupperunalarmedFrequency	ZonetransitionCenterpointloweralamredgtupperalarmedFrequency	ZonetransitionCenterpointlowerunalarmedgtupperunalarmedFrequency	MovementMovingCenterpointCumulativeDurations	MovementMovingCenterpointCumulativeDuration	MovementNotMovingCenterpointCumulativeDurations	MovementNotMovingCenterpointCumulativeDuration	Inzone2ArenaCenterpointCumulativeDuration	filter_$	Percent_inZone_Moving	Percent_inZone_Not_Moving
1	1	1		Trial 1	In left unalarmed	0.0565773	4.38709	21.9588	3.43778	11.8183	0.0094337	0.731503	1543.47	50.284	104.744	7	351.988	52.8146	0.528146	-0.277246005	-0.146426369		0	3	0	0	0	2	0	0	7	260.114	39.0293	91.707	13.7603	52.8146	1	73.898542	26.0540132
1	1	2		Trial 1	In middle	0.18547	7.9878	22.155	4.03459	16.2779	0.0309253	1.33189	222.425	1.39228	0.562914	20	27.8456	4.17813	0.0417813	-1.379018051	-0.057617167		5	1	7	1	4	2	4	0	1	27.0119	4.05304	0.8337	0.125094	4.17813	1	97.00599017	2.994009826
1	1	3		Trial 1	In right alarmed	0.13339	4.34941	30.904	3.42393	11.7233	0.0222414	0.725221	1198.07	19.7944	47.8898	14	277.122	41.5812	0.415812	-0.381102981	-0.158467193	0.362510728	0	0	0	4	0	0	0	4	0	206.091	30.9232	70.8645	10.633	41.5812	1	74.36832875	25.57158941
1	1	4		Trial 1	In upper unalarmed	0.163141	4.65297	22.155	3.76126	14.1471	0.0272021	0.775835	460.07	5.21282	6.24128	19	99.0436	14.8611	0.148611	-0.827949043	-0.123042335		0	0	2	0	4	0	4	0	8	74.0326	11.1083	24.8443	3.7278	14.8611	0	74.74748495	25.08420534
1	1	5		Trial 1	In lower unalarmed	0.0565773	4.47819	21.9588	3.45776	11.9561	0.0094337	0.746693	1180.52	14.6453	23.7824	18	263.616	39.5547	0.395547	-0.402801905	-0.159327085		0	4	5	0	0	4	0	0	0	196.42	29.4721	67.1962	10.0826	39.5547	0	74.50989318	25.49018269
1	1	6		Trial 1	In upper alarmed	0.13339	5.21896	30.904	3.80064	14.4449	0.0222414	0.870209	701.388	12.2175	13.7655	11	134.392	20.1651	0.201651	-0.69539962	-0.140228029		0	0	0	5	0	0	0	4	0	111.883	16.7876	22.5099	3.37753	20.1651	0	83.25123519	16.74943449
1	1	7		Trial 1	In lower alamred	0.183047	3.93071	19.4696	3.15649	9.96345	0.0305213	0.655406	621.981	14.5367	27.8996	11	159.904	23.993	0.23993	-0.619915446	-0.148736313	0.571333762	5	0	0	0	0	0	0	0	0	110.882	16.6375	48.8548	7.3305	23.993	0	69.34285571	30.55258155
2	1	1		Trial 2	In left unalarmed	0.0550084	4.32135	27.5737	2.68704	7.22019	0.00917216	0.720545	2644.4	305.97	366.209	2	611.939	98.8153	0.988153	-0.005175807	-0.005114489		0	2	0	0	0	0	0	0	5	521.066	84.1411	90.8738	14.6742	98.8153	1	85.14999044	14.85014029
2	1	2		Trial 2	In middle	3.19664	9.93524	17.294	3.68104	13.55	0.533012	1.65661	51.3549	1.33393	0.40843	4	5.33571	0.861605	0.00861605	-2.064691789	-0.017789488		0	0	2	1	1	0	1	0	0	5.16897	0.83468	0	0	0.861605	1	96.87501757	0
2	1	3		Trial 2	In right alarmed	3.49574	10.8578	29.1705	6.97177	48.6056	0.582883	1.81044	21.7253	2.00089		1	2.00089	0.323102	0.00323102	-2.490660354	-0.008047373	0.03095135	0	0	0	0	0	0	0	0	0	2.00089	0.323102	0	0	0.323102	1	100	0
2	1	4		Trial 2	In upper unalarmed	0.0761524	6.21535	27.5737	3.12656	9.77535	0.0126977	1.03635	846.701	8.52463	12.2828	16	136.394	22.0248	0.220248	-0.657088027	-0.144722324		0	0	2	0	1	0	1	0	5	129.224	20.867	7.00312	1.13086	22.0248	0	94.74317052	5.134478056
2	1	5		Trial 2	In lower unalarmed	0.0550084	3.82583	23.9663	2.35276	5.53547	0.00917216	0.637922	1832.75	36.8498	81.5838	13	479.047	77.356	0.77356	-0.111505995	-0.086256578		0	2	0	0	0	0	0	0	0	395.176	63.8126	83.8707	13.5433	77.356	0	82.49211455	17.50782282
2	1	6		Trial 2	In upper alarmed	3.49574	9.91646	29.1705	5.60399	31.4047	0.582883	1.65348	38.03	1.91752	2.00436	2	3.83504	0.619278	0.00619278	-2.208114348	-0.013674366		0	0	0	1	0	0	0	0	0	3.83504	0.619278	0	0	0.619278	0	100	0
2	1	7		Trial 2	In lower alamred														0	0	0	0.244653268															0
3	1	1		Trial 3	In left unalarmed	0.0768622	5.15629	33.7704	3.32557	11.0594	0.012816	0.859758	3422.7	331.978	392.616	2	663.957	95.8594	0.958594	-0.018365294	-0.01760486		0	1	0	0	1	0	1	0	22	573.25	82.7636	90.5396	13.0717	95.8594	1	86.33842252	13.63636501
3	1	2		Trial 3	In middle	2.50823	7.17563	19.6884	3.6486	13.3123	0.41822	1.19646	55.0372	2.55667	0.347095	3	7.67002	1.10737	0.0110737	-1.955707246	-0.021656915		1	1	1	1	1	1	0	1	1	7.67002	1.10737	0	0	1.10737	1	100	0
3	1	3		Trial 3	In right alarmed	0.280318	4.80934	24.89	4.10981	16.8906	0.0467401	0.801908	101.04	10.5046	1.17903	2	21.0092	3.03322	0.0303322	-1.518096089	-0.046047194	0.08530897	0	0	0	0	0	0	0	0	0	16.1737	2.3351	4.83544	0.698122	3.03322	1	76.98389277	23.01582164
3	1	4		Trial 3	In upper unalarmed	0.447427	5.94217	21.4394	3.318	11.0091	0.0746036	0.990794	904.595	2.17476	2.68686	70	152.233	21.9788	0.219788	-0.657996023	-0.14461963		0	0	0	0	2	0	1	0	23	139.227	20.1011	13.0057	1.87771	21.9788	0	91.45651731	8.543285621
3	1	5		Trial 3	In lower unalarmed	0.0768622	4.93364	33.7704	3.29399	10.8503	0.012816	0.822633	2541.11	7.25669	14.7711	71	515.225	74.3861	0.743861	-0.12850821	-0.095592246		0	2	1	0	0	1	0	0	0	437.524	63.168	77.5339	11.194	74.3861	0	84.91901596	15.0485516
3	1	6		Trial 3	In upper alarmed	12.1493	15.8301	19.6884	3.77269	14.2332	2.02576	2.6395	7.91849	0.500219		1	0.500219	0.0722196	0.000722196	-3.141344921	-0.002268667		0	0	0	1	0	0	0	1	0	0.500219	0.0722196	0	0	0.0722196	0	100	0
3	1	7		Trial 3	In lower alamred	0.280318	5.07135	24.89	3.95132	15.6129	0.0467401	0.845594	125.148	12.3387	0.235805	2	24.6774	3.56283	0.0356283	-1.448204899	-0.051597079	0.294077621	1	0	0	0	0	0	0	0	0	19.842	2.86471	4.83544	0.698122	3.56283	0	80.40555326	19.59460883
4	1	1		Trial 4	In left unalarmed	0.0660665	3.29744	18.2669	2.46784	6.09022	0.011016	0.549818	2033.78	618.442		1	618.442	98.1736	0.981736	-0.008005283	-0.007859075		0	1	0	0	0	0	0	0	4	408.682	64.8756	209.76	33.298	98.1736	1	66.08251057	33.91748943
4	1	2		Trial 4	In middle	14.975	19.4646	24.1205	3.7412	13.9966	2.49695	3.24554	12.9822	0.666964		1	0.666964	0.105876	0.00105876	-2.975202475	-0.003150025		0	0	0	0	1	0	1	0	0	0.666964	0.105876	0	0	0.105876	1	100	0
4	1	3		Trial 4	In right alarmed	1.3405	8.4251	16.0823	4.30365	18.5214	0.223517	1.40481	32.3106	4.00178		1	4.00178	0.635257	0.00635257	-2.197050541	-0.013956917	0.024966017	0	0	0	0	0	0	0	0	0	3.6683	0.582319	0.166741	0.026469	0.635257	1	91.66670831	4.166670831
4	1	4		Trial 4	In upper unalarmed	0.0660665	3.53347	24.1205	2.7787	7.72116	0.011016	0.589175	970.96	17.1743	38.321	16	274.789	43.621	0.43621	-0.360304383	-0.157168375		0	0	0	0	1	0	1	0	4	185.249	29.4071	89.5399	14.2139	43.621	0	67.41499842	32.58496519
4	1	5		Trial 4	In lower unalarmed	0.0757946	3.13184	12.6385	2.26088	5.11157	0.0126381	0.522207	1072.61	21.5096	32.3734	16	344.153	54.6321	0.546321	-0.262552105	-0.143437729		0	1	0	0	0	0	0	0	0	223.933	35.5479	120.22	19.0842	54.6321	0	65.06786226	34.93213774
4	1	6		Trial 4	In upper alarmed	1.3405	8.87049	19.1145	4.741	22.4771	0.223517	1.47907	35.4978	4.16852		1	4.16852	0.661726	0.00661726	-2.179321801	-0.014421139		0	0	0	0	0	0	0	0	0	3.83504	0.608788	0.166741	0.026469	0.661726	0	92.00003838	4.000004798
4	1	7		Trial 4	In lower alamred														0	0	0	0.315027242															0
5	1	1		Trial 5	In left unalarmed	0.0223865	4.32455	218.17	7.45772	55.6175	0.00373275	0.721079	1090.99	14.0155	9.94666	18	252.279	40.3467	0.403467	-0.394191981	-0.159043456		0	2	0	0	3	1	3	0	3	148.9	23.8133	103.379	16.5333	40.3467	1	59.02195585	40.97804415
5	1	2		Trial 5	In middle	0.685203	7.61429	24.8044	4.71511	22.2323	0.114251	1.26961	407.546	1.57423	0.828323	34	53.5239	8.56	0.0856	-1.067526235	-0.091380246		3	2	15	7	8	3	9	4	1	50.5225	8.08	3.00134	0.48	8.56	1	94.39241161	5.607476286
5	1	3		Trial 5	In right alarmed	0.0684741	4.51675	29.9481	4.45775	19.8715	0.0114174	0.753128	1307.43	16.0905	16.8333	18	289.629	46.32	0.4632	-0.334231449	-0.154816007	0.405239709	4	0	0	4	0	0	0	5	0	197.255	31.5467	92.2078	14.7467	46.32	1	68.10609435	31.8365219
5	1	4		Trial 5	In upper unalarmed	0.0223865	4.68456	218.17	7.81732	61.1105	0.00373275	0.781109	1084.96	16.5431	11.4783	14	231.603	37.04	0.3704	-0.431329022	-0.15976427		0	0	14	0	11	0	12	0	4	138.395	22.1333	93.2082	14.9067	37.04	0	59.75527087	40.24481548
5	1	5		Trial 5	In lower unalarmed	0.148043	4.61956	24.8609	4.31624	18.6299	0.0246848	0.770271	224.919	9.73767	5.04181	5	48.6884	7.78667	0.0778667	-1.10864823	-0.086326779		0	4	1	0	0	4	0	0	0	36.683	5.86667	12.0054	1.92	7.78667	0	75.34238135	24.65761865
5	1	6		Trial 5	In upper alarmed	0.0684741	4.89865	29.9481	4.873	23.7462	0.0114174	0.816807	1042.25	11.2068	9.25902	19	212.928	34.0533	0.340533	-0.467840796	-0.15931523		0	0	0	11	0	0	0	9	0	143.064	22.88	69.6977	11.1467	34.0533	0	67.18890893	32.73298956
5	1	7		Trial 5	In lower alamred	0.2434	4.44022	17.9504	3.63129	13.1863	0.0405847	0.740367	453.845	10.2212	10.1178	10	102.212	16.3467	0.163467	-0.786569908	-0.128578223	0.533984502	7	0	0	0	0	0	0	0	0	78.535	12.56	23.6772	3.78667	16.3467	0	76.83540093	23.16479474
6	1	1		Trial 6	In left unalarmed	0.0162963	3.94662	29.8347	3.74305	14.0105	0.00271727	0.658062	1643.84	52.0647	77.8567	8	416.518	63.1606	0.631606	-0.199553753	-0.126039348		0	3	0	0	1	1	0	0	3	280.124	42.4779	136.394	20.6827	63.1606	1	67.25375614	32.74624386
6	1	2		Trial 6	In middle	0.414209	9.55148	30.8892	4.31827	18.6475	0.0690656	1.59262	203.855	1.43397	0.816372	15	21.5095	3.26169	0.0326169	-1.486557318	-0.048486891		4	1	7	0	3	2	3	0	1	21.0093	3.18584	0.33348	0.0505687	3.26169	1	97.67451591	1.550384714
6	1	3		Trial 6	In right alarmed	0.0399546	3.25802	19.1538	3.42424	11.7254	0.00666202	0.543244	721.428	31.6331	55.2537	7	221.431	33.5777	0.335777	-0.473949055	-0.159141192	0.333667431	1	0	0	2	0	0	0	4	0	117.552	17.8255	103.879	15.7522	33.5777	1	53.08741775	46.91258225
6	1	4		Trial 6	In upper unalarmed	0.0162963	3.32478	18.8677	3.04205	9.25409	0.00271727	0.554375	638.086	12.8057	18.6495	15	192.085	29.1277	0.291277	-0.535693807	-0.156035285		0	0	2	0	4	0	3	0	4	116.385	17.6485	75.5334	11.4539	29.1277	0	60.59036364	39.32290392
6	1	5		Trial 6	In lower unalarmed	0.066531	4.70473	29.8347	4.29529	18.4495	0.0110934	0.784469	1106.89	15.6847	36.7141	15	235.271	35.6764	0.356764	-0.447618975	-0.159694336		0	4	5	0	0	3	0	0	0	174.244	26.4223	61.027	9.25411	35.6764	0	74.06097649	25.93902351
6	1	6		Trial 6	In upper alarmed	0.0399546	3.70255	30.8892	4.00348	16.0279	0.00666202	0.617365	446.972	20.12	20.7399	6	120.72	18.3059	0.183059	-0.737408914	-0.134989338		0	0	0	2	0	0	0	4	0	66.8629	10.1391	53.8572	8.16688	18.3059	0	55.38676276	44.61332008
6	1	7		Trial 6	In lower alamred	0.124989	3.38633	17.4537	3.42178	11.7086	0.0208407	0.564638	377.178	15.9118	20.6951	7	111.383	16.89	0.1689	-0.77237035	-0.130453352	0.581172312	5	0	0	0	0	0	0	0	0	61.1938	9.27939	50.1889	7.61062	16.89	0	54.93998186	45.05974879
7	1	1		Trial 7	In left unalarmed	4.09297	4.96033	6.60885	1.13968	1.29886	0.682467	0.827087	3.30835	0.666962		1	0.666962	0.105736	0.00105736	-2.975777123	-0.003146468		0	0	0	0	0	0	0	0	0	0.666962	0.105736	0	0	0.105736	1	100	0
7	1	2		Trial 7	In middle	9.70204	23.3235	36.3688	11.0846	122.869	1.61773	3.88897	19.4448	0.500221	7.07E-07	2	1.00044	0.158604	0.00158604	-2.799685864	-0.004440414		1	0	0	0	0	0	0	0	0	0.833703	0.13217	0	0	0.158604	1	83.3336332	0
7	1	3		Trial 7	In right alarmed	0.022714	6.32899	43.5085	3.42281	11.7156	0.00378733	1.0553	3977.42	629.112		1	629.112	99.7357	0.997357	-0.00114936	-0.001146322	0.008733204	0	0	0	1	0	0	0	7	0	588.094	93.2329	40.8514	6.47634	99.7357	1	93.48001628	6.493501952
7	1	4		Trial 7	In upper unalarmed														0	0	0																0
7	1	5		Trial 7	In lower unalarmed	4.09297	9.75776	23.4455	7.23652	52.3673	0.682467	1.62701	11.3891	1.33392		1	1.33392	0.211472	0.00211472	-2.674747127	-0.005656341		0	0	0	0	0	0	0	0	0	1.16718	0.185038	0	0	0.211472	0	87.5	0
7	1	6		Trial 7	In upper alarmed	0.626901	7.0902	17.5903	3.53543	12.4992	0.10453	1.18222	340.481	0.640283	0.987607	75	48.0213	7.61301	0.0761301	-1.1184436	-0.085147223		0	0	0	1	0	0	0	7	0	45.6869	7.24293	2.33436	0.370076	7.61301	0	95.13882381	4.86109289
7	1	7		Trial 7	In lower alamred	0.022714	6.28198	43.5085	3.47027	12.0428	0.00378733	1.04746	3648.3	7.65032	19.5285	76	581.424	92.1755	0.921755	-0.035384498	-0.032615838	0.123419402	1	0	0	0	0	0	0	0	0	542.74	86.0428	38.5171	6.10627	92.1755	0	93.34667988	6.624614739
8	1	1		Trial 8	In left unalarmed	0.0484567	4.49539	233.558	10.7412	115.373	0.00807972	0.749565	1448.16	32.2144	53.3109	10	322.144	53.5032	0.535032	-0.271620242	-0.145325521		0	5	0	0	1	2	1	0	6	238.606	39.6289	83.5372	13.8743	53.5032	1	74.06811861	25.93163306
8	1	2		Trial 8	In middle	0.169805	5.14541	15.1892	2.9288	8.57788	0.0283135	0.857951	179.312	2.90407	1.73349	12	34.8489	5.78787	0.0578787	-1.237481232	-0.071623805		1	0	6	1	5	0	5	1	0	31.0138	5.15093	3.83504	0.636943	5.78787	1	88.99506154	11.00476629
8	1	3		Trial 8	In right alarmed	0.00140475	4.58948	232.39	13.4213	180.131	0.000234229	0.765255	940.498	18.675	21.9089	11	205.425	34.118	0.34118	-0.467016435	-0.159336667	0.376285994	2	0	0	6	0	0	0	5	0	124.222	20.6314	81.0361	13.4589	34.118	1	60.47073141	39.44802239
8	1	4		Trial 8	In upper unalarmed	0.0484567	4.03809	19.6095	3.09824	9.59907	0.00807972	0.673316	797.879	10.9771	12.9954	18	197.588	32.8164	0.328164	-0.483909063	-0.158801534		0	0	5	0	6	0	6	0	6	144.731	24.0377	52.8569	8.77873	32.8164	0	73.24888151	26.75106788
8	1	5		Trial 8	In lower unalarmed	0.139049	5.15171	233.558	15.6704	245.563	0.0231851	0.859001	742.177	8.00357	14.2485	18	144.064	23.9269	0.239269	-0.621113565	-0.148613222		0	5	1	0	0	2	0	0	0	110.049	18.2775	34.0152	5.6494	23.9269	0	76.38896602	23.61117281
8	1	6		Trial 8	In upper alarmed	0.00140475	4.64407	232.39	13.9725	195.231	0.000234229	0.774356	867.279	13.3393	15.1829	14	186.75	31.0163	0.310163	-0.508410011	-0.157689974		0	0	0	7	0	0	0	6	0	114.885	19.0806	71.8654	11.9358	31.0163	0	61.51807229	38.4821419
8	1	7		Trial 8	In lower alamred	0.0244381	4.79293	18.2807	4.15774	17.2868	0.00407484	0.799178	160.635	5.66919	3.07997	6	34.0152	5.6494	0.056494	-1.247997674	-0.070504381	0.535609111	3	0	0	0	0	0	0	0	0	24.1774	4.01551	9.67098	1.6062	5.6494	0	71.07822385	28.43134834
9	1	1		Trial 9	In left unalarmed	0.0684028	6.46158	31.817	4.05681	16.4577	0.0114054	1.0774	4515.38	63.5276	80.5925	11	698.803	94.2857	0.942857	-0.02555417	-0.024093928		0	6	0	0	4	0	1	0	44	621.103	83.802	77.7004	10.4837	94.2857	1	88.88098649	11.11907075
9	1	2		Trial 9	In middle	0.76375	10.2609	33.2484	6.11762	37.4253	0.127347	1.71089	278.876	1.51918	0.747626	18	27.3452	3.68954	0.0368954	-1.433027777	-0.052872133		5	3	9	2	1	7	2	2	1	27.0117	3.64454	0.166739	0.0224972	3.68954	1	98.78040753	0.609756008
9	1	3		Trial 9	In right alarmed	0.723536	7.51201	26.6455	4.94939	24.4964	0.120642	1.25255	112.729	2.14379	2.02487	7	15.0065	2.02475	0.0202475	-1.693628592	-0.034291745	0.111257806	0	0	0	0	0	0	0	0	0	14.5063	1.95726	0.500217	0.0674916	2.02475	1	96.66677773	3.333335555
9	1	4		Trial 9	In upper unalarmed	0.0890344	8.33867	24.5265	4.20131	17.651	0.0148455	1.39038	1486.32	1.83929	3.17621	97	178.411	24.072	0.24072	-0.618487825	-0.148882389		0	0	2	0	5	0	3	0	45	172.575	23.2846	5.66913	0.764904	24.072	0	96.72890124	3.177567527
9	1	5		Trial 9	In lower unalarmed	0.0684028	5.92631	33.2484	3.91426	15.3215	0.0114054	0.988146	3178.87	5.31088	12.4998	101	536.399	72.3735	0.723735	-0.140420424	-0.101627176		0	9	6	0	0	7	0	0	0	464.201	62.6322	72.198	9.74128	72.3735	0	86.54024336	13.45975664
9	1	6		Trial 9	In upper alarmed	5.2561	16.9326	32.1594	8.08841	65.4223	0.876396	2.82332	50.8197	1.00043	0.500217	3	3.0013	0.404949	0.00404949	-2.392599669	-0.009688808		0	0	0	2	0	0	0	2	0	3.0013	0.404949	0	0	0.404949	0	100	0
9	1	7		Trial 9	In lower alamred	0.723536	8.18109	26.6455	4.90198	24.0294	0.120642	1.36411	190.975	3.33478	2.1047	7	23.3435	3.14961	0.0314961	-1.501743219	-0.047299055	0.307497428	5	0	1	0	0	0	0	0	0	22.8432	3.08211	0.500217	0.0674916	3.14961	0	97.85679097	2.142853471
10	1	1		Trial 10	In left unalarmed	0.674433	7.90583	35.0582	7.00668	49.0936	0.112455	1.31822	71.184	2.29268	1.0131	4	9.17073	1.45657	0.0145657	-1.836668639	-0.026752364		0	0	0	0	0	0	0	0	0	7.16984	1.13877	1.83415	0.291314	1.45657	1	78.18178051	20.00004362
10	1	2		Trial 10	In middle	0.247637	7.87203	25.3766	5.86034	34.3436	0.0412913	1.31259	147.01	1.245	1.61645	15	18.6749	2.9661	0.029661	-1.527814211	-0.045316497		0	0	4	2	4	0	4	0	0	17.341	2.75424	1.33392	0.211864	2.9661	1	92.8572576	7.142849493
10	1	3		Trial 10	In right alarmed	0.0797563	6.72643	37.7491	3.98681	15.8947	0.0132986	1.12157	4047.74	50.1472	69.4806	12	601.766	95.5773	0.955773	-0.019645242	-0.018776392	0.090845254	2	0	0	2	0	0	0	44	0	558.581	88.7182	43.1858	6.85911	95.5773	1	92.82362247	7.176510471
10	1	4		Trial 10	In upper unalarmed	0.247637	8.2002	35.0582	6.77316	45.8757	0.0412913	1.36731	123.057	2.5289	1.20892	6	15.1734	2.40996	0.0240996	-1.617990166	-0.038992916		0	0	4	0	4	0	4	0	0	12.6723	2.01271	2.33437	0.370763	2.40996	0	83.5165487	15.38462045
10	1	5		Trial 10	In lower unalarmed														0	0	0																0
10	1	6		Trial 10	In upper alarmed	0.0797563	6.8147	37.7491	4.10915	16.8851	0.0132986	1.13629	2704.36	4.36091	5.77151	91	396.842	63.0297	0.630297	-0.20045476	-0.126346034		0	0	0	4	0	0	0	44	0	367.996	58.4481	28.8461	4.58157	63.0297	0	92.73111213	7.268913069
10	1	7		Trial 10	In lower alamred	0.205606	6.61092	24.1837	3.86705	14.9541	0.0342827	1.10231	1438.51	2.55996	2.82297	85	217.596	34.5604	0.345604	-0.46142124	-0.159469026	0.324807976	2	0	0	0	0	0	0	0	0	202.423	32.1504	15.1734	2.40996	34.5604	0	93.02698579	6.973198037
11	2	1		Trial 11	In left unalarmed	0.0150398	5.76613	36.1134	4.8014	23.0534	0.00250776	0.961447	2115.18	12.2332	27.2161	30	366.996	55.9197	0.559197	-0.252435167	-0.141160988		0	10	0	0	7	5	2	0	12	294.464	44.8679	72.3654	11.0264	55.9197	1	80.23629685	19.71830756
11	2	2		Trial 11	In middle	0.807122	17.1808	34.4866	7.39189	54.64	0.13458	2.86473	910.984	0.855217	0.42856	62	53.0235	8.07927	0.0807927	-1.092627878	-0.088276356		19	14	29	9	12	20	11	5	8	52.8567	8.05386	0.16674	0.0254064	8.07927	1	99.6854225	0.314464341
11	2	3		Trial 11	In right alarmed	0.126224	7.56893	35.5405	5.72601	32.7872	0.0210466	1.26205	1788.32	7.15974	13.2732	33	236.271	36.001	0.36001	-0.443685436	-0.159731194	0.389168538	3	0	0	2	0	0	0	14	0	208.426	31.7581	27.8457	4.24289	36.001	1	88.21480419	11.78549208
11	2	4		Trial 11	In upper unalarmed	0.0150398	5.74402	34.2234	5.39753	29.1333	0.00250776	0.957761	1154.1	3.34871	6.83228	60	200.922	30.6148	0.306148	-0.514068573	-0.157381066		0	0	11	0	19	0	13	0	20	150.733	22.9675	50.1889	7.64736	30.6148	0	75.02065478	24.97929545
11	2	5		Trial 11	In lower unalarmed	0.142633	7.23742	36.1134	5.8651	34.3994	0.0237829	1.20677	1392.61	2.79109	4.12361	69	192.585	29.3445	0.293445	-0.532473286	-0.156251623		0	24	16	0	0	25	0	0	0	170.242	25.94	22.1765	3.37906	29.3445	0	88.39836955	11.51517512
11	2	6		Trial 11	In upper alarmed	0.230926	9.14025	32.8416	6.49972	42.2464	0.0385048	1.52405	716.304	2.37479	3.32804	33	78.368	11.9411	0.119411	-0.922955665	-0.110211059		0	0	0	11	0	0	0	19	0	69.5308	10.5945	8.83725	1.34655	11.9411	0	88.72345855	11.27660525
11	2	7		Trial 11	In lower alamred	0.126224	8.41292	35.5405	6.74894	45.5482	0.0210466	1.40277	1551.47	4.28872	3.35664	43	184.415	28.0996	0.280996	-0.551299862	-0.154913056	0.578756804	22	0	2	0	0	0	0	0	0	165.24	25.1778	19.1752	2.92175	28.0996	0	89.60225578	10.39785267
12	2	1		Trial 12	In left unalarmed														0	0	0																1
12	2	2		Trial 12	In middle														0	0	0																1
12	2	3		Trial 12	In right alarmed	0.0346324	3.07599	14.2496	2.10008	4.41035	0.00577457	0.512889	2079.76	707.142		1	707.142	100	1	0	0	0	0	0	0	1	0	0	0	1	0	470.372	66.5173	236.27	33.4119	100	1	66.51733315	33.41195969
12	2	4		Trial 12	In upper unalarmed														0	0	0																0
12	2	5		Trial 12	In lower unalarmed														0	0	0																0
12	2	6		Trial 12	In upper alarmed	0.58125	3.72156	11.8571	3.32459	11.0529	0.096917	0.620532	23.5802	1.05602	1.18217	6	6.3361	0.896015	0.00896015	-2.04768472	-0.018347562		0	0	0	1	0	0	0	1	0	4.00175	0.565904	2.33435	0.330111	0.896015	0	63.15793627	36.84206373
12	2	7		Trial 12	In lower alamred	0.0346324	3.06988	14.2496	2.08477	4.34627	0.00577457	0.511871	2056.18	100.115	244.105	7	700.806	99.104	0.99104	-0.003908816	-0.003873793	0.022221356	0	0	0	0	0	0	0	0	0	466.37	65.9514	233.936	33.0818	99.104	0	66.54766084	33.38099274
13	2	1		Trial 13	In left unalarmed	0.0522087	3.66073	24.1183	2.88754	8.33787	0.00870533	0.610395	2133.94	73.8454	86.4811	8	590.763	93.8046	0.938046	-0.027775864	-0.026055038		0	3	0	0	1	1	0	0	8	403.18	64.0191	187.083	29.7061	93.8046	1	68.24733438	31.66802931
13	2	2		Trial 13	In middle	0.801075	6.50836	26.6172	3.68676	13.5922	0.133572	1.08521	175.804	2.11633	0.834773	13	27.5123	4.36855	0.0436855	-1.359662689	-0.059397544		4	2	6	0	1	2	2	0	0	26.6786	4.23617	0.666964	0.105904	4.36855	1	96.969719	2.42423934
13	2	3		Trial 13	In right alarmed	0.724346	9.20821	18.9084	4.73706	22.4397	0.120778	1.53539	98.2647	1.77857	0.602733	6	10.6714	1.69447	0.0169447	-1.770966116	-0.03000849	0.115461072	0	0	0	0	0	0	0	0	0	10.3379	1.64151	0.333482	0.0529521	1.69447	1	96.8748243	3.125007028
13	2	4		Trial 13	In upper unalarmed	0.166294	4.61383	16.9641	3.04203	9.25397	0.0277281	0.769315	436.971	3.78836	5.96017	25	94.7089	15.0384	0.150384	-0.822798368	-0.12373571		0	0	1	0	2	0	2	0	8	78.3683	12.4437	16.3406	2.59465	15.0384	0	82.74650006	17.25349994
13	2	5		Trial 13	In lower unalarmed	0.0522087	3.5645	24.1183	2.86504	8.20844	0.00870533	0.594349	1794.34	17.6285	28.0666	29	511.228	81.1755	0.811755	-0.090575028	-0.073524732		0	5	5	0	0	3	0	0	0	339.818	53.9582	170.91	27.1379	81.1755	0	66.47092882	33.43126746
13	2	6		Trial 13	In upper alarmed	2.06249	6.73468	17.4944	3.682	13.5571	0.343901	1.12295	35.9343	2.75123	2.71178	2	5.50245	0.873709	0.00873709	-2.058633191	-0.017986463		0	0	0	0	0	0	0	0	0	5.33571	0.847233	0	0	0.873709	0	96.96971349	0
13	2	7		Trial 13	In lower alamred	0.724346	8.19617	26.6172	5.0689	25.6937	0.120778	1.36664	140.764	3.50156	2.6912	5	17.5078	2.77998	0.0277998	-1.555958329	-0.04325533	0.258502235	4	0	0	0	0	0	0	0	0	16.6741	2.6476	0.833705	0.13238	2.77998	0	95.23812244	4.761906122
14	2	1		Trial 14	In left unalarmed	0.035266	4.62263	234.2	9.4042	88.439	0.00588029	0.770784	2628.37	63.6767	117.651	9	573.091	94.7093	0.947093	-0.023607373	-0.022358378		0	5	0	0	7	1	7	0	22	409.35	67.6495	163.74	27.0598	94.7093	1	71.42844679	28.57137872
14	2	2		Trial 14	In middle	2.86923	8.53727	19.1869	3.58558	12.8564	0.478421	1.42352	102.493	1.52152	0.499728	8	12.1721	2.01157	0.0201157	-1.69646485	-0.034125578		2	0	3	0	1	2	1	0	0	12.0054	1.98402	0	0	2.01157	1	98.63047461	0
14	2	3		Trial 14	In right alarmed	0.0484356	15.0872	231.102	45.337	2055.44	0.00807625	2.51567	299.365	2.20469	3.57599	9	19.8422	3.27914	0.0327914	-1.484240041	-0.048670309	0.105154265	0	0	0	5	0	0	0	3	0	13.1726	2.17691	6.66966	1.10223	3.27914	1	66.38679179	33.6135106
14	2	4		Trial 14	In upper unalarmed	0.0781611	4.8167	232.794	11.0933	123.061	0.0130327	0.803144	1481	5.70318	7.94216	54	307.972	50.8956	0.508956	-0.293319761	-0.149286853		0	0	0	0	8	0	8	0	22	222.933	36.8421	85.0382	14.0535	50.8956	0	72.38742483	27.61231541
14	2	5		Trial 14	In lower unalarmed	0.035266	4.47213	234.2	6.86029	47.0636	0.00588029	0.74569	1192.36	5.10607	8.80258	53	270.621	44.7231	0.447231	-0.349468101	-0.156292968		0	5	3	0	0	3	0	0	0	191.919	31.7167	78.702	13.0063	44.7231	0	70.91799971	29.08200029
14	2	6		Trial 14	In upper alarmed	0.0484356	16.0704	231.102	48.8613	2387.43	0.00807625	2.6796	273.319	2.12595	3.15206	8	17.0076	2.81069	0.0281069	-1.551187051	-0.043599059		0	0	0	5	0	0	0	3	0	10.8382	1.79113	6.16944	1.01957	2.81069	0	63.72562854	36.27460665
14	2	7		Trial 14	In lower alamred	0.993503	8.94836	27.4258	5.07676	25.7735	0.165659	1.49206	83.5556	1.58404	1.09974	6	9.50426	1.57068	0.0157068	-1.803912286	-0.028333689	0.37751257	2	0	0	0	0	0	0	0	0	8.8373	1.46046	0.500225	0.0826675	1.57068	0	92.98251521	5.263166201
15	2	1		Trial 15	In left unalarmed	0.0979855	3.50517	22.5985	3.99033	15.9227	0.0163381	0.584454	1145.53	109.215	181.802	3	327.645	49.5962	0.495962	-0.304551597	-0.151046019		0	1	0	0	0	0	0	0	2	166.074	25.1388	161.572	24.4573	49.5962	1	50.68717667	49.31312854
15	2	2		Trial 15	In middle	1.91605	7.93139	34.0476	5.16862	26.7146	0.319484	1.32248	85.9614	1.80636	0.726167	6	10.8381	1.64059	0.0164059	-1.78499994	-0.029284531		1	0	3	0	3	0	3	0	1	10.8381	1.64059	0	0	1.64059	1	100	0
15	2	3		Trial 15	In right alarmed	0.0290861	4.53902	28.1971	4.03489	16.2803	0.00484984	0.756838	1461.45	107.381	99.2165	3	322.143	48.7633	0.487633	-0.311906912	-0.152096103	0.332426653	1	0	0	2	0	0	0	3	0	233.937	35.4114	88.039	13.3266	48.7633	1	72.61899219	27.32916748
15	2	4		Trial 15	In upper unalarmed	0.215449	4.04145	20.9702	3.99436	15.9549	0.0359239	0.673874	408.368	4.81165	6.84475	21	101.045	15.2953	0.152953	-0.815442	-0.1247243		0	0	2	0	3	0	3	0	3	62.0275	9.3892	39.0173	5.90611	15.2953	0	61.38601613	38.61378594
15	2	5		Trial 15	In lower unalarmed	0.0979855	3.37281	22.5985	4.02607	16.2092	0.0163381	0.562384	779.464	12.2072	20.1475	19	231.936	35.1085	0.351085	-0.454587725	-0.159598932		0	1	1	0	0	0	0	0	0	109.382	16.5573	122.554	18.5512	35.1085	0	47.16042357	52.83957643
15	2	6		Trial 15	In upper alarmed	0.0290861	4.60358	34.0476	4.12978	17.0551	0.00484984	0.767603	1314.14	23.8022	36.2504	12	285.626	43.2357	0.432357	-0.364157505	-0.157446047		0	0	0	2	0	0	0	3	0	206.425	31.2468	79.035	11.9637	43.2357	0	72.27108176	27.67080028
15	2	7		Trial 15	In lower alamred	0.171727	4.54504	20.4584	3.9116	15.3006	0.0286338	0.757842	190.976	4.66873	4.88481	9	42.0186	6.36042	0.0636042	-1.196514205	-0.076103329	0.517872607	2	0	0	0	0	0	0	0	0	33.0146	4.99748	9.00399	1.36295	6.36042	0	78.57139457	21.42858163
16	2	1		Trial 16	In left unalarmed	0.0792765	5.21972	34.4084	4.07194	16.5807	0.0132186	0.870338	1043.54	10.5924	23.9852	19	201.256	30.9487	0.309487	-0.509357589	-0.157639552		0	3	0	0	1	1	0	0	3	164.073	25.2308	37.1831	5.71795	30.9487	1	81.52452598	18.47552371
16	2	2		Trial 16	In middle	0.420908	7.69795	135.535	7.34171	53.9008	0.0701822	1.28356	648.198	1.83777	1.32998	46	84.5374	13	0.13	-0.886056648	-0.115187364		16	13	17	1	2	17	2	2	1	80.5357	12.3846	4.00177	0.615385	13	1	95.26635548	4.733727321
16	2	3		Trial 16	In right alarmed	0.0665347	5.08383	32.2897	4.23636	17.9468	0.0110941	0.84768	1852.18	13.0177	18.0855	28	364.495	56.0513	0.560513	-0.25141431	-0.140920989	0.413747906	0	0	0	8	0	0	0	10	0	287.794	44.2564	76.5339	11.7692	56.0513	1	78.95691299	20.99724276
16	2	4		Trial 16	In upper unalarmed	0.125185	5.35948	19.7462	3.3939	11.5185	0.0208735	0.893642	546.909	6.00266	8.4049	17	102.045	15.6923	0.156923	-0.804313398	-0.126215271		0	0	1	0	3	0	2	0	4	89.3729	13.7436	12.6723	1.94872	15.6923	0	87.58185114	12.41834485
16	2	5		Trial 16	In lower unalarmed	0.0792765	5.99487	135.535	6.6854	44.6945	0.0132186	0.999587	792.672	3.51471	4.41433	38	133.559	20.5385	0.205385	-0.687431278	-0.141188073		0	16	14	0	0	18	0	0	0	108.715	16.7179	24.8443	3.82051	20.5385	0	81.39848307	18.60174155
16	2	6		Trial 16	In upper alarmed	0.0665347	5.27812	23.0877	4.03404	16.2735	0.0110941	0.880076	716.382	7.54964	8.52572	18	135.894	20.8974	0.208974	-0.679907744	-0.142083041		0	0	0	9	0	0	0	12	0	111.883	17.2051	23.8439	3.66667	20.8974	0	82.33108158	17.54595494
16	2	7		Trial 16	In lower alamred	0.0690316	5.34356	44.6359	4.459	19.8827	0.0115104	0.890988	1487.95	7.53487	10.8684	37	278.79	42.8718	0.428718	-0.367828282	-0.157694605	0.567180991	16	0	2	0	0	0	0	0	0	222.432	34.2051	56.3583	8.66667	42.8718	0	79.78478425	20.21532336
17	2	1		Trial 17	In left unalarmed	0.0288474	4.2847	145.708	4.10449	16.8469	0.00481004	0.714435	2544.82	98.9886	236.284	6	593.931	98.917	0.98917	-0.004729064	-0.004677848		0	1	0	0	2	0	0	0	5	436.361	72.6743	157.57	26.2427	98.917	1	73.4699822	26.5300178
17	2	2		Trial 17	In middle	1.65676	13.7986	46.266	9.92131	98.4324	0.276249	2.3008	80.5278	0.857525	0.522235	7	6.00268	0.999722	0.00999722	-2.000120751	-0.019995647		2	2	4	0	0	2	1	0	0	5.66919	0.944182	0.166741	0.0277701	0.999722	1	94.44431487	2.777775927
17	2	3		Trial 17	In right alarmed	3.37639	49.9891	122.597	63.7197	4060.19	0.562983	8.33523	25.0057	0.250111	0.117904	2	0.500223	0.0833102	0.000833102	-3.079301823	-0.002565373	0.027238868	0	0	0	0	0	0	0	0	0	0.500223	0.0833102	0	0	0.0833102	1	100	0
17	2	4		Trial 17	In upper unalarmed	0.0288474	4.51415	145.708	5.14962	26.5186	0.00481004	0.752693	1138.07	8.40375	17.2481	30	252.112	41.9883	0.419883	-0.376871708	-0.158242024		0	0	2	0	2	0	1	0	5	178.913	29.7973	73.1993	12.1911	41.9883	0	70.96568192	29.03443708
17	2	5		Trial 17	In lower unalarmed	0.067615	4.19847	25.7413	3.24819	10.5508	0.0112742	0.700058	1449.82	11.5107	29.1164	30	345.321	57.5118	0.575118	-0.24024304	-0.138168096		0	3	2	0	0	2	0	0	0	260.783	43.4324	84.5377	14.0794	57.5118	0	75.51900985	24.48090328
17	2	6		Trial 17	In upper alarmed	3.37639	24.7757	122.597	47.9456	2298.78	0.562983	4.13112	24.7867	0.583593	0.353711	2	1.16719	0.19439	0.0019439	-2.71132608	-0.005270547		0	0	0	0	0	0	0	0	0	1.00045	0.16662	0	0	0.19439	0	85.71440811	0
17	2	7		Trial 17	In lower alamred	2.02422	20.5402	46.266	14.0315	196.884	0.33752	3.4249	37.6739	0.917075	0.117904	2	1.83415	0.305471	0.00305471	-2.515030013	-0.007682687	0.309363354	2	0	0	0	0	0	0	0	0	1.83415	0.305471	0	0	0.305471	0	100	0
18	2	1		Trial 18	In left unalarmed	0.0358107	4.31068	19.4988	3.5052	12.2864	0.00597111	0.718764	2788.09	326.811	459.116	2	653.623	98.6908	0.986908	-0.005723331	-0.005648401		0	2	0	0	1	0	0	0	27	459.037	69.3102	194.419	29.3555	98.6908	1	70.22962778	29.74482232
18	2	2		Trial 18	In middle	4.48393	13.2336	21.5081	4.7203	22.2812	0.747655	2.20658	28.6856	1.08381	0.35371	2	2.16763	0.327291	0.00327291	-2.485065937	-0.008133397		1	0	1	0	0	1	0	0	0	2.16763	0.327291	0	0	0.327291	1	100	0
18	2	3		Trial 18	In right alarmed	1.1978	8.70361	21.5645	5.54053	30.6975	0.199721	1.45124	56.5985	6.50288		1	6.50288	0.981873	0.00981873	-2.007944682	-0.019715467	0.033497265	0	0	0	0	0	0	0	0	0	6.1694	0.931521	0.333482	0.0503526	0.981873	1	94.87181064	5.128220112
18	2	4		Trial 18	In upper unalarmed	0.0358107	4.21641	18.7928	3.57907	12.8097	0.00597111	0.703046	1232.44	5.41598	6.83853	54	292.463	44.1591	0.441591	-0.354979786	-0.156755879		0	0	0	0	1	0	0	0	27	194.753	29.4058	97.5432	14.7281	44.1591	0	66.59064565	33.35232149
18	2	5		Trial 18	In lower unalarmed	0.0475914	4.40998	19.4988	3.46657	12.0171	0.00793539	0.735322	1568.44	6.70976	8.7703	54	362.327	54.708	0.54708	-0.261949162	-0.143307147		0	2	1	0	0	1	0	0	0	265.451	40.0806	96.8762	14.6274	54.708	0	73.26282612	26.73722908
18	2	6		Trial 18	In upper alarmed														0	0	0																0
18	2	7		Trial 18	In lower alamred	1.1978	9.66088	21.5645	5.80061	33.6471	0.199721	1.61086	72.4887	7.50332		1	7.50332	1.13293	0.0113293	-1.945796923	-0.022044517	0.322107543	1	0	0	0	0	0	0	0	0	7.16984	1.08258	0.333482	0.0503526	1.13293	0	95.5555674	4.444459253
19	2	1		Trial 19	In left unalarmed	0.0440807	4.09754	36.0255	3.16249	10.0013	0.00735001	0.683225	1636.32	101.753	129.554	4	407.014	64.0851	0.640851	-0.193242934	-0.123839927		0	2	0	0	0	0	0	0	17	289.461	45.5763	116.385	18.325	64.0851	1	71.11819249	28.59483949
19	2	2		Trial 19	In middle	0.686859	8.20802	17.8213	3.44623	11.8765	0.114527	1.36861	88.9596	1.80636	0.609611	6	10.8381	1.70648	0.0170648	-1.767898797	-0.030168839		0	0	4	2	2	0	2	0	0	10.6714	1.68023	0.166741	0.0262537	1.70648	1	98.46190753	1.538470765
19	2	3		Trial 19	In right alarmed	0.0484791	3.16851	25.6245	2.73078	7.45713	0.00808341	0.528319	666.21	72.421	113.047	3	217.263	34.2085	0.342085	-0.465865969	-0.15936576	0.313374527	1	0	0	1	0	0	0	2	0	125.722	19.7952	91.2071	14.3607	34.2085	1	57.86627267	41.98004262
19	2	4		Trial 19	In upper unalarmed	0.0440807	4.48175	36.0255	3.50225	12.2658	0.00735001	0.747289	861.624	7.41354	6.10575	26	192.752	30.3492	0.303492	-0.517852752	-0.157164168		0	0	4	0	2	0	2	0	17	136.894	21.5542	55.6913	8.76871	30.3492	0	71.02079356	28.89272225
19	2	5		Trial 19	In lower unalarmed	0.0466169	3.84552	17.7745	2.84748	8.10814	0.00777295	0.641204	818.817	9.56945	10.6731	23	220.097	34.6548	0.346548	-0.460236603	-0.159494074		0	2	0	0	0	0	0	0	0	158.237	24.9147	60.8603	9.58257	34.6548	0	71.89421028	27.65158089
19	2	6		Trial 19	In upper alarmed	0.110395	4.9144	25.6245	3.71615	13.8098	0.0184074	0.81943	299.092	10.1434	6.60883	6	60.8603	9.58257	0.0958257	-1.018518	-0.0976002		0	0	0	3	0	0	0	2	0	48.0213	7.56104	12.839	2.02153	9.58257	0	78.90414605	21.09585395
19	2	7		Trial 19	In lower alamred	0.0484791	2.66811	14.4876	2.18002	4.75248	0.00808341	0.444882	411.96	53.8016	66.5494	3	161.405	25.4135	0.254135	-0.594935519	-0.151193938	0.56545238	1	0	0	0	0	0	0	0	0	82.7033	13.0218	78.368	12.3392	25.4135	0	51.23961463	48.55363836
20	2	1		Trial 20	In left unalarmed	0.051341	2.37303	21.0654	2.47365	6.11892	0.0085606	0.39568	565.031	19.9575	20.3389	13	259.447	39.194	0.39194	-0.406780412	-0.159433515		0	6	0	0	2	0	2	0	5	101.378	15.3149	154.234	23.2997	39.194	1	39.07464723	59.44720887
20	2	2		Trial 20	In middle	0.606447	4.79485	17.3175	2.87185	8.2475	0.101119	0.799493	132.716	2.86793	1.57753	10	28.6793	4.33249	0.0433249	-1.363262431	-0.059063208		2	1	4	1	3	2	3	2	0	26.0114	3.92947	2.5011	0.377834	4.33249	1	90.6974717	8.720924151
20	2	3		Trial 20	In right alarmed	0.053437	3.06522	27.2263	2.81479	7.92303	0.00891009	0.511095	1004.81	26.1663	21.9294	14	366.328	55.3401	0.553401	-0.25696006	-0.142201954	0.360698677	1	0	0	6	0	0	0	8	0	202.422	30.5793	154.735	23.3753	55.3401	1	55.25703741	42.23946845
20	2	4		Trial 20	In upper unalarmed	0.051341	2.45001	17.0937	2.53502	6.42632	0.0085606	0.408515	358.268	13.7333	14.7002	11	151.066	22.8212	0.228212	-0.641661523	-0.146434859		0	0	3	0	5	0	5	0	5	61.8605	9.34509	88.7057	13.4005	22.8212	0	40.94932016	58.71983107
20	2	5		Trial 20	In lower unalarmed	0.104454	2.55445	21.0654	2.51229	6.31163	0.0174167	0.42593	272.169	8.25919	5.94174	15	123.888	18.7154	0.187154	-0.727800886	-0.136210847		0	7	1	0	0	2	0	0	0	53.3568	8.06045	67.1962	10.1511	18.7154	0	43.06857807	54.23947436
20	2	6		Trial 20	In upper alarmed	0.053437	3.42395	27.2263	3.30804	10.9431	0.00891009	0.57091	490.983	8.09615	7.32679	18	145.731	22.0151	0.220151	-0.657279337	-0.144700703		0	0	0	7	0	0	0	10	0	86.2046	13.0227	59.3594	8.96725	22.0151	0	59.15323438	40.73217092
20	2	7		Trial 20	In lower alamred	0.111288	2.94367	24.5025	2.45997	6.05144	0.0185561	0.490827	581.139	9.35078	9.75499	25	233.769	35.3149	0.353149	-0.452042019	-0.159638187	0.586984597	3	0	0	0	0	0	0	0	0	128.39	19.3955	96.209	14.534	35.3149	0	54.92173898	41.15558521
